# Supplementary material for: Light Regulates Secreted Metabolite Production and Antagonistic Activity in Trichoderma
Source: J Fungi (Basel). 2024 Dec 26;11(1):9. doi: 10.3390/jof11010009 (PMC11767173; doi:10.3390/jof11010009)
Supplement: Supplementary file 1 [file jof-11-00009-s001.zip]

Archive with 1 entries (1 files):
- jof-3328505-supplementary.pdf
